# Supplementary material for: Effect of Benzoic Acid on Nutrient Digestibility and Rectal Microbiota of Weaned Holstein Dairy Calves
Source: Animals (Basel). 2025 Jul 14;15(14):2080. doi: 10.3390/ani15142080 (PMC12291731; doi:10.3390/ani15142080)
Supplement: Supplementary file 1 [file animals-15-02080-s001.zip]

Archive with 2 entries (2 files):
- Supplementary figure S1.pdf
- supplementary table S1.csv
