# Supplementary material for: Effect of Benzoic Acid on Nutrient Digestibility and Rectal Microbiota of Weaned Holstein Dairy Calves
Source: Animals (Basel). 2025 Jul 14;15(14):2080. doi: 10.3390/ani15142080 (PMC12291731; doi:10.3390/ani15142080)
Supplement: Supplementary file 1 [file animals-15-02080-s001.zip › supplementary table S1.csv]

Items	CON	BA	P_value
ace	1390.10 ¡À 168.98	1179.10 ¡À 316.54	0.1278
chao	1348.00 ¡À 149.78	1142.00 ¡À 304.33	0.1036
coverage	0.99 ¡À 0.00	0.99 ¡À 0.00	0.2072
shannon	4.78 ¡À 0.52	4.46 ¡À 0.47	0.1563
simpson	0.04 ¡À 0.04	0.04 ¡À 0.02	0.2271
sobs	1153.20 ¡À 143.96	963.38 ¡À 267.19	0.1563
